# Supplementary material for: Per- and polyfluoroalkyl substances (PFAS) in mixtures show additive effects on transcriptomic points of departure in human liver spheroids
Source: Toxicol Sci. 2023 May 17;194(1):38–52. doi: 10.1093/toxsci/kfad044 (PMC10306399; doi:10.1093/toxsci/kfad044)
Supplement: kfad044_Supplementary_Data [file kfad044_supplementary_data.zip]

Archive with 5 entries (4 files):
- kfad044_Supplementary_Data/
- kfad044_Supplementary_Data/toxsci-23-0031-File008.eps
- kfad044_Supplementary_Data/toxsci-23-0031-File009.eps
- kfad044_Supplementary_Data/toxsci-23-0031-File010.eps
- kfad044_Supplementary_Data/toxsci-23-0031-File011.xlsx
