# Supplementary material for: Per- and polyfluoroalkyl substances (PFAS) in mixtures show additive effects on transcriptomic points of departure in human liver spheroids
Source: Toxicol Sci. 2023 May 17;194(1):38–52. doi: 10.1093/toxsci/kfad044 (PMC10306399; doi:10.1093/toxsci/kfad044)
Supplement: kfad044_Supplementary_Data [file kfad044_supplementary_data.zip › kfad044_Supplementary_Data/toxsci-23-0031-File011.xlsx]

## Sheet: CAall25
		25th BMD				Reactome				25th/React
PFAS	Timepoint	BMD	BMDL	BMDU	RPF	BMD	BMDL	BMDU	RPF
Mix1 predicted	24h	3.17	2.37	4.64		3.08	1.03	6.26		1.02922
Mix2 predicted	24h	9.5	8.14	10.96		11.06	5.61	22		0.858951
Mix3 predicted	24h	9.41	8.23	10.78		10.26	5.81	19.28		0.917154
Mix4 predicted	24h	7.09	6.22	8.08		7.22	4.04	13.43		0.981994
Mix5 predicted	24h	7.26	6.4	8.19		7.44	4.37	13		0.975806
Mix6 predicted	24h	4.05	3.32	5.32		3.88	1.8	6.96		1.04381
Mix7 predicted	24h	9.04	7.01	11.97		7.48	3.02	13.92		1.20856
Mix1	24h	7.71	4.66	15.24	2.84565	4.21	1.98	21.14	9.1639	1.83135
Mix2	24h	17.43	10.29	32.83	1.25875	10.45	1.95	40.35	3.69187	1.66794
Mix3	24h	12.29	8.31	20.94	1.78519	7.21	1.7	27.74	5.3509	1.70458
Mix4	24h	10.28	5.84	14.83	2.13424	9.59	1.43	25.38	4.02294	1.07195
Mix5	24h	8.47	5.06	12.18	2.59032	9.73	2.16	20.59	3.96506	0.870504
Mix6	24h	3.25	2.66	4.43	6.75077	3.05	0.98	6.44	12.6492	1.06557
Mix7	24h	3.25	2.17	4.29	6.75077	2.11	0.79	9.01	18.2844	1.54028
PFBA	24h	26.66	19.04	39	0.822956	18.46	0.96	56.94	2.08992	1.4442
PFPeA	24h	47.27	36.8	64.19	0.464142	79.25	1.73	100	0.486814	0.596467
PFHxA	24h	38.99	22.36	45.43	0.562708	42.55	6.54	64.67	0.906698	0.916334
PFHpA	24h	21.92	9.52	41.69	1.00091	12.63	2.26	100	3.05463	1.73555
PFOA	24h	21.94	13.78	41.09	1	38.58	3.7	100	1	0.568688
PFNA	24h	6.37	4.28	8.75	3.44427	6.17	1.66	12.09	6.25284	1.03241
PFDA	24h	9.24	7	10.6	2.37446	8.81	0.89	12.74	4.37911	1.04881
PFUnA	24h	2	1.2	3.03	10.97	1.34	0.08	3.66	28.791	1.49254
PFBS	24h	100	61.23	100	0.2194	100	40.63	100	0.3858	1
PFHxS	24h	48.77	34.24	73.65	0.449867	9.07	2.19	100	4.25358	5.37707
PFOS	24h	1.67	1.11	2.12	13.1377	1.56	0.27	4.14	24.7308	1.07051
PFOSA	24h	9.89	8.58	11	2.2184	9.69	1.57	14.01	3.98142	1.02064
FtS 6-2	24h	50.18	42.29	62.89	0.437226	54.78	7.13	100	0.704272	0.916028
FtS 8-2	24h	4.9	2.94	8.09	4.47755	3.86	0.46	9.54	9.99482	1.26943
Mix1 predicted	10d	3.44	2.65	5.24		2.31	0.8	5.54		1.48918
Mix2 predicted	10d	5.62	4.86	6.66		5.28	3.33	8.38		1.06439
Mix3 predicted	10d	5.13	4.52	5.9		4.35	2.92	6.68		1.17931
Mix4 predicted	10d	2.43	2.15	2.78		2.52	1.72	3.86		0.964286
Mix5 predicted	10d	2.47	2.2	2.81		2.57	1.71	3.71		0.961089
Mix6 predicted	10d	3.3	2.48	4.52		2.41	0.85	4.87		1.36929
Mix7 predicted	10d	3.64	2.88	4.34		2.34	0.47	6.46		1.55556
Mix1	10d	1.93	1.48	2.41	8.7772	1.41	0.4	2.59	11.2979	1.36879
Mix2	10d	3.58	2.43	6.36	4.73184	2.52	0.46	6.91	6.32143	1.42063
Mix3	10d	10.71	6.49	14.73	1.5817	7.88	1.22	22.19	2.02157	1.35914
Mix4	10d	4.08	3.49	4.72	4.15196	3.46	0.03	5.52	4.60405	1.17919
Mix5	10d	3.73	2.98	4.44	4.54155	4.04	0.91	5.67	3.94307	0.923267
Mix6	10d	2.26	1.68	2.86	7.49558	2.02	0.36	3.1	7.88614	1.11881
Mix7	10d	3.33	2.35	3.97	5.08709	2.43	0.57	6.86	6.55556	1.37037
PFBA	10d	13.37	9.61	18.66	1.26702	8.9	2.02	20.08	1.78989	1.50225
PFPeA	10d	39.57	19.1	50.11	0.428102	42.35	1.17	100	0.376151	0.934357
PFHxA	10d	20.21	11.48	36.29	0.838199	20.8	1.06	56.39	0.765865	0.971635
PFHpA	10d	16.71	7.99	36.73	1.01376	11.71	1.11	67.73	1.36038	1.42699
PFOA	10d	16.94	12.68	20.13	1	15.93	1.27	45.01	1	1.0634
PFNA	10d	1.28	0.99	1.5	13.2344	1.48	0.23	1.97	10.7635	0.864865
PFDA	10d	1.24	0.8	1.48	13.6613	1.43	0.13	1.96	11.1399	0.867133
PFUnA	10d	0.47	0.44	0.51	36.0426	0.48	0.36	0.6	33.1875	0.979167
PFBS	10d	100	100	100	0.1694	100	34.12	100	0.1593	1
PFHxS	10d	27.39	18.92	37.09	0.618474	14.25	2.42	42.82	1.11789	1.92211
PFOS	10d	1.92	1.1	3.83	8.82292	1.23	0.21	4.1	12.9512	1.56098
PFOSA	10d	3	1.65	4.84	5.64667	2	0.14	6.35	7.965	1.5
FtS 6-2	10d	42.44	32.88	49.16	0.399152	25.15	1.37	56.54	0.6334	1.68748
FtS 8-2	10d	1.91	1.17	2.64	8.86911	1.2	0.02	4.31	13.275	1.59167
